# Supplementary material for: Childhood diarrhea in high and low hotspot districts of Amhara Region, northwest Ethiopia: a multilevel modeling
Source: J Health Popul Nutr. 2016 May 16;35:13. doi: 10.1186/s41043-016-0052-2 (PMC5025988; doi:10.1186/s41043-016-0052-2)
Supplement: Additional file 1: — Additional file on results of high and low hotspot districts in the study area. (XLS 31 kb) [file 41043_2016_52_MOESM1_ESM.xls]

## Sheet: Sheet1
	Results of high and low hotspot districs
	1. For High hotspot analysis Using saTScan Procedures and Out put results
	1.1. Procedures
	Type of analysis	Purely Spatial analysis
	Scanning for clusters with	high rates
	Probability model (Discrete Scan statistics)	using the Discrete Poisson model.
	1.2. Out put results
		High Hotspot clusters of childhood diarrhea in northwest Ethiopia between 1 July 2007 and 30 June 2014.
	Cluster	Districtname	Coordinates / radius	Observed cases in a cluster	Expected cases in a cluster	Relative risk	Log likelihood ratio	p-value
	1	Gozamin	10.349433 N, 37.7298 E/0 km	47933	26711.5	1.85	7123.89	<0.001
	2	DebereElias	10.292258 N, 37.457120 E/19.59 km	51599	31426.6	1.69	5702.4	<0.001
	2	Mechkel	10.437225 N, 37.55905 E/19.59 km	51599	31426.6	1.69	5702.4	<0.001
	3	Dejen	10.165850 N, 38.150583 E /0 km	19570	11238.1	1.76	2571.06	<0.001
	4	HuletejEnese	11.08010 N, 37.677380 E /0 km	52649	39329.6	1.36	2163.98	<0.001
	5	Jebitenan	10.674700 N, 37.255545 E/0 km	42010	30910.3	1.38	1876.98	<0.001
	6	EnarjEnawuga	10.65818 N, 38.1658 E/23.75 km	53413	42066.6	1.29	1501.26	<0.001
	6	Enemay	10.44735 N, 38.20133 E/23.75 km	53413	42066.6	1.29	1501.26	<0.001
	7	Enebise SarMidir	10.871260N, 38.270080 E /0 km	28681	20751	1.4	1396.15	<0.001
	8	Gonchasiso Enese	10.90333 N, 38.086 E/0 km	27081	23975.9	1.13	199.64	<0.001
	9	South Achefere	11.361433 N, 36.963633 E / 0 km	26045	24067.8	1.09	81.8	<0.001
	10	Guangua	10.953633 N, 36.502445 E/ 39.7km	40882	38640.1	1.06	67.3	<0.001
	10	Jawi	10.621066 N, 36.369138 E/39.7 km	40882	38640.1	1.06	67.3	<0.001
	11	Bure	10.704768 N, 37.058193 E/ 0 km	23214	21679.4	1.07	54.7	<0.001
	12	Aneded	10.252640 N, 37.843733 E/0 km	16555	15453.5	1.07	39.19	<0.001
	2. For Low hotspot analysis Using saTScan Procedures and Out put results
	2.1. Procedures
	Type of analysis	Purely Spatial analysis
	Scanning for clusters with	low rates
	Probability model (Discrete Scan statistics)	using the Discrete Poisson model.
	2.2. Out put results
		Low Hotspot clusters of childhood diarrhea in northwest Ethiopia between 1 July 2007 and 30 June 2014.
	Cluster	Districtname	Coordinates / radius	Observed cases in a cluster	Expected cases in a cluster	Relative risk	Log likelihood ratio	p-value
	1	GuagusaShekudad	10.851490 N, 37.020293 E / 14.36 km	33940	57997.5	0.57	6291.19	<0.001
	1	AnikashaGwagusa	10.851490 N, 37.020293 E/ 14.36 km	33940	57997.5	0.57	6291.19	<0.001
	2	BahirDarZuriya	11.345730 N, 37.225530 E/ 0 km	13582	29794.8	0.45	5726.39	<0.001
	3	Bibugn	10.837968 N, 37.736937 E / 14.84 km	20534	33332.9	0.61	2966.01	<0.001
	3	DegaDamot	10.837968 N, 37.736937 E / 14.84 km	20534	33332.9	0.61	2966.01	<0.001
	4	NorthAchefer	11.692257 N, 36.938790 E / 0 km	22758	35504.6	0.63	2739.57	<0.001
	5	FagitaLekoma	11.082483 N, 36.884750 E / 0 km	10502	19572.1	0.53	2588.99	<0.001
	6	Sekela	10.984612 N, 37.205525 E / 0 km	12134	21701.6	0.55	2576.58	<0.001
	7	Wenberma	10.637747 N, 36.940940 E/ 0 km	11313	16178.9	0.69	834.9	<0.001
	8	ShebelBerenta	10.446517 N, 38.345320 E / 0 km	12153	16918.3	0.71	760.5	<0.001
	9	Dangila	11.259066 N, 36.847917 E) / 0 km	19178	24744.3	0.77	700.73	<0.001
	10	BasoLiben	10.143126 N, 37.743000 E / 0 km	18762	21561.7	0.87	195.6	<0.001
	11	Mecha	11.417717 N, 37.060150 E/ 0 km	47622	49404.6	0.96	34.8	<0.001
